# Supplementary material for: Selection of Reference Genes in Evodia rutaecarpa var. officinalis and Expression Patterns of Genes Involved in Its Limonin Biosynthesis
Source: Plants (Basel). 2023 Sep 7;12(18):3197. doi: 10.3390/plants12183197 (PMC10534417; doi:10.3390/plants12183197)
Supplement: Supplementary file 1 [file plants-12-03197-s001.zip]

Archive with 1 entries (1 files):
- plants-2577385-supplementary.pdf
